# Supplementary material for: Porphyromonas gingivalis induction of TLR2 association with Vinculin enables PI3K activation and immune evasion
Source: PLoS Pathog. 2023 Apr 6;19(4):e1011284. doi: 10.1371/journal.ppat.1011284 (PMC10112799; doi:10.1371/journal.ppat.1011284)
Supplement: S1 Table — TLR2-immunoprecipitated proteins identified by MS containing the CAM modification in resting and P. gingivalis-infected THP1 cells. (XLSX) [file ppat.1011284.s005.xlsx]

## Sheet: Sheet1
S1 Table: List of cross-linked proteins identified by MS.
Uniprot Accession	Description	# Peptides (Control)	# Peptides (Infected)
P04040	Catalase	15	16
P04406	Glyceraldehyde-3-phosphate dehydrogenase	13	14
Q08188	Protein-glutamine gamma-glutamyltransferase E	13	11
Q01469	Fatty acid-binding protein, epidermal	10	9
A0A0C4DGB6	Serum albumin	10	10
P28799	Granulins	10	11
Q8WVV4	Protein POF1B	9	9
O60603	Toll-like receptor 2	8	7
P60174	Triosephosphate isomerase	6	4
O75223	Gamma-glutamylcyclotransferase	5	4
P59665	Neutrophil defensin 1	4	2
Q96QA5	Gasdermin-A	4	3
E7EQB2	Lactotransferrin	4	6
G3V576	Heterogeneous nuclear ribonucleoproteins C1/C2	3	5
B9A064	Immunoglobulin lambda-like polypeptide 5	2	3
P00338	L-lactate dehydrogenase A chain	2	3
P22528	Cornifin-B	2	2
Q08554	Desmocollin-1	8	-
P14618	Pyruvate kinase PKM	8	-
P62979	Ubiquitin-40S ribosomal protein S27a	4	-
G3V1A4	Cofilin 1	3	-
C9JEV0	Zinc-alpha-2-glycoprotein	3	-
H3BU13	Pyruvate kinase PKM	2	-
F8WE65	Peptidyl-prolyl cis-trans isomerase	2	-
P05090	Apolipoprotein D	2	-
P02765	Alpha-2-HS-glycoprotein	2	-
P12273	Prolactin-inducible protein	2	-
P06733	Alpha-enolase	-	12
Q01518	Adenylyl cyclase-associated protein 1	-	8
P31944	Caspase-14	-	8
H3BTN5	Pyruvate kinase	-	7
Q5JQ13	Vinculin	-	7
P62937	Peptidyl-prolyl cis-trans isomerase A	-	6
G8JLG2	Corneodesmosin	-	6
Q15233	Non-POU domain-containing octamer-binding protein	-	5
P05109	Protein S100-A8	-	3
P14866	Heterogeneous nuclear ribonucleoprotein L	-	2
