# Supplementary material for: Porphyromonas gingivalis induction of TLR2 association with Vinculin enables PI3K activation and immune evasion
Source: PLoS Pathog. 2023 Apr 6;19(4):e1011284. doi: 10.1371/journal.ppat.1011284 (PMC10112799; doi:10.1371/journal.ppat.1011284)
Supplement: S2 Table — Primers used for the RT-PCR, site-directed mutagenesis and Gateway cloning. (XLSX) [file ppat.1011284.s006.xlsx]

## Sheet: Sheet1
S2 Table: List of the primers used in this manuscript.
RT-PCR Primers (5`-3`)
hVCL_S	TGAGCAAGCACAGCGGTGGATT
hVCL_AS	TCGGTCACACTTGGCGAGAAGA
hTNF_S	CCCAGGGACCTCTCTCTAATCA
hTNF_AS	AGCTGCCCCTCAGCTTGAG
IL-1b_S	ACAGATGAAGTGCTCCTTCCA
IL-1b_AS	GTCGGAGATTCGTAGCTGGAT
IL-6_S	ACTCACCTCTTCAGAACGAATTG
IL-6_AS	CCATCTTTGGAAGGTTCAGGTTG
GAPDH_S	TCCACTGGGGTCTTGACG
GAPDH_AS	GGCAGAGATGATGACCCTTTT
Site-directed mutagenesis (5`-3`)
W684A-TLR2_F	CTGACAATATCATTGACTCCATTGAAAAG	AT>GC
W684A-TLR2_R	CGATCCACTTGCCAGGAATG
F719A-TLR2_F	CCTCCCATTTCCGTCTTTTTG	TT>GC
F719A-TLR2_R	CGTCCAGTTCATACTTGCACC
Gateway cloning primers (5`-3`)
TLR2_att.B_F	GGGGACAAGTTTGTACAAAAAAGCAGGCTTAATGCCACATACTTTGTGGATGGT
TLR2_att.B_R	GGGGACCACTTTGTACAAGAAAGCTGGGTTCTCGAGGGACTTTATCGCAGCTCTCAGATTTACCC
TIRAP_att.B_F	GGGGACAAGTTTGTACAAAAAAGCAGGCTTAATGGCATCATCGACCTCCC
TIRAP_att.B_R	GGGGACCACTTTGTACAAGAAAGCTGGGTTAAGTAGATCAGATACTGTAGCTGAATCCC
MyD88_att.B_F	GGGGACAAGTTTGTACAAAAAAGCAGGCTTAATGGCTGCAGGAGGTCC
MyD88_att.B_R	GGGGACCACTTTGTACAAGAAAGCTGGGTTGGGCAGGGACAAGGCC
IRAk4_att.B_F	GGGGACAAGTTTGTACAAAAAAGCAGGCTTAATGAACAAACCCATAACACCATCAACATATG
IRAk4_att.B_R	GGGGACCACTTTGTACAAGAAAGCTGGGTTAGAAGCTGTCATCTCTTGCAGC
Vinculin_att.B_F	GGGGACAAGTTTGTACAAAAAAGCAGGCTTAATGCCAGTGTTTCATACGCG
Vinculin_att.B_R	GGGGACCACTTTGTACAAGAAAGCTGGGTTCTGGTACCAGGGAGTCTTTCTAACC
